# Supplementary material for: How does trust affect acceptance of a nuclear power plant (NPP): A survey among people living with Qinshan NPP in China
Source: PLoS One. 2017 Nov 27;12(11):e0187941. doi: 10.1371/journal.pone.0187941 (PMC5703464; doi:10.1371/journal.pone.0187941)
Supplement: S1 File — (XLS) [file pone.0187941.s001.xls]

## Sheet: Sheet1
gender	education	age	income	X1	X2	X3	X4	X5	X6	X7	X8	X9	X10	X11	X12	X13	X14	X15
1	5	2	3	2	1	1	1	5	1	1	1	1	5	2	1	5	5	5
1	5	2	2	2	2	1	2	2	2	2	3	2	2	2	2	4	4	5
1	5	2	2	2	1	1	1	1	3	3	3	1	1	1	1	5	5	5
2	2	3	2	2	1	1	1	1	3	3	3	1	1	1	1	5	5	5
2	3	3	2	2	2	1	3	1	3	2	4	1	1	1	1	4	4	4
2	4	2	2	2	1	2	3	5	3	3	3	3	2	2	2	2	4	4
2	4	4	2	3	2	2	3	4	3	3	4	3	3	2	2	4	4	4
2	4	3	3	2	2	2	3	4	3	3	4	3	3	2	2	3	4	4
2	3	3	2	2	2	2	2	2	2	2	3	2	2	2	1	4	4	4
1	4	3	2	3	1	2	3	4	3	3	4	3	3	3	5	4	4	4
1	4	2	2	4	1	3	4	4	3	4	4	4	4	4	4	4	4	4
2	3	3	2	2	2	2	4	4	3	3	4	4	2	3	2	4	4	4
2	4	3	2	3	2	2	3	3	3	3	3	3	3	3	4	3	3	3
2	5	3	2	3	2	2	3	3	3	3	3	3	3	3	3	3	3	3
1	4	4	2	2	2	2	3	3	3	3	3	3	3	4	2	4	4	4
2	3	4	2	3	2	2	3	3	3	4	3	3	4	4	3	3	3	3
1	4	2	3	2	2	2	2	4	4	2	4	3	4	4	4	4	4	4
2	5	2	3	3	2	3	4	4	3	3	3	3	4	3	4	3	3	4
1	4	2	3	3	1	2	2	4	3	3	3	3	3	2	1	4	4	4
2	4	1	3	3	2	2	2	4	3	3	3	4	4	3	4	4	3	4
1	4	2	4	2	3	2	4	2	2	3	4	4	2	4	4	4	3	0
1	5	2	2	4	2	2	3	4	4	4	3	4	4	4	4	4	4	4
2	4	3	6	1	1	4	2	4	5	4	5	4	0	2	1	4	2	3
2	4	4	3	4	2	1	4	3	3	3	3	3	4	4	2	3	3	3
2	5	4	3	4	2	1	4	3	3	3	3	3	4	4	2	3	3	3
2	2	3	4	3	2	5	3	3	4	5	5	3	3	4	4	3	4	4
2	2	4	2	4	2	2	4	4	3	3	4	3	4	4	4	3	3	3
2	2	4	3	5	1	2	4	5	1	3	3	4	3	2	2	4	3	4
4	5	7	2	4	2	2	4	4	3	3	4	3	4	4	4	3	3	3
2	3	3	1	4	1	2	3	4	3	2	3	3	2	3	2	4	3	3
1	3	4	3	2	4	2	4	3	3	5	4	3	0	5	4	5	3	4
1	4	2	3	2	2	4	3	4	3	4	3	4	2	2	2	4	3	3
1	4	3	3	2	2	4	3	3	3	3	3	3	2	2	2	4	4	4
2	5	2	5	3	2	2	2	2	3	2	3	2	3	3	2	4	5	3
1	3	3	2	3	2	2	2	3	3	2	3	3	3	3	3	4	4	4
1	5	0	3	4	3	2	2	2	3	3	3	3	4	3	2	3	2	4
2	5	2	2	1	1	1	1	2	2	3	3	3	2	1	3	4	4	4
1	5	3	2	1	1	2	2	2	3	2	3	3	3	3	2	4	4	4
1	5	2	2	2	2	3	3	4	3	3	3	3	3	3	2	4	3	4
1	4	3	2	4	2	2	3	4	3	3	3	3	3	3	3	3	4	4
0	3	2	2	4	2	4	4	4	4	4	3	4	3	3	2	4	4	5
1	3	3	3	4	2	4	3	3	4	4	3	4	2	3	2	4	4	5
0	2	3	2	2	4	2	3	3	3	4	4	4	4	3	3	3	3	4
2	2	4	2	2	2	2	3	3	3	4	3	3	3	3	4	4	4	4
2	4	0	3	5	3	1	3	3	3	4	3	3	3	5	4	4	2	2
2	4	2	2	4	1	2	4	3	3	3	4	2	5	5	2	5	4	4
2	5	3	2	4	4	4	4	4	4	4	4	4	4	4	4	2	2	2
2	3	3	3	2	2	2	3	4	3	4	3	3	3	2	2	3	4	4
1	5	3	2	4	2	1	4	3	4	4	4	4	4	4	4	4	4	4
1	5	2	3	1	3	2	2	3	3	3	3	3	2	2	2	3	4	4
2	5	2	4	4	4	2	4	2	3	4	3	3	4	4	4	2	2	2
1	3	4	3	4	2	2	3	1	3	3	3	3	0	4	4	2	4	3
1	3	3	2	4	2	2	4	4	4	3	4	3	4	4	4	4	4	4
2	4	3	3	4	2	4	4	2	4	3	5	3	5	4	3	3	4	2
2	5	2	3	4	2	2	4	4	4	4	4	2	4	4	4	2	4	4
2	5	2	0	4	2	2	4	4	2	3	4	3	4	4	4	4	4	4
1	5	2	3	5	2	2	3	3	4	3	4	4	5	3	2	4	4	4
1	5	2	3	5	4	4	4	4	3	3	3	3	3	5	4	4	2	2
2	5	2	2	4	1	2	4	2	2	4	4	3	4	4	2	3	5	5
2	3	2	2	4	4	1	5	5	5	5	5	5	4	3	4	4	4	5
1	4	3	2	4	1	2	3	2	2	2	2	2	3	2	4	5	3	3
1	3	4	3	4	2	2	3	4	4	0	3	3	3	4	2	2	4	5
1	3	4	2	4	3	2	5	3	4	4	4	4	4	5	4	3	4	4
2	5	3	3	4	2	2	4	4	3	3	4	3	4	3	2	3	2	3
1	3	4	3	3	4	2	4	4	4	4	4	4	4	4	4	3	3	3
1	4	4	2	3	3	1	3	4	4	3	4	4	4	3	2	4	1	4
1	5	2	3	4	1	2	3	4	2	2	2	2	3	2	4	3	3	4
2	5	2	2	5	4	3	4	1	4	2	4	3	5	3	4	3	2	4
2	4	3	1	1	2	2	4	4	4	4	4	4	4	4	2	3	3	4
1	3	1	2	4	2	2	3	2	4	0	4	4	4	4	3	3	4	4
2	4	3	3	4	4	4	4	4	4	4	4	4	4	4	4	2	2	2
2	3	3	2	2	2	1	3	1	3	2	3	4	1	1	1	5	5	5
1	4	3	2	4	2	1	3	2	4	4	3	4	4	3	2	4	4	4
2	3	4	2	3	2	2	5	5	4	3	4	2	3	4	2	5	3	4
2	3	4	2	4	4	2	4	4	4	4	3	4	5	4	2	3	3	2
1	5	3	3	1	2	2	2	4	2	3	2	2	3	2	2	3	4	4
1	5	2	3	1	1	1	5	1	2	2	2	1	1	1	2	5	5	5
2	3	2	2	4	4	3	4	1	5	3	4	4	4	3	2	4	3	4
0	5	1	0	3	2	2	1	3	2	2	2	2	1	1	4	5	4	4
1	3	3	2	4	2	4	4	3	3	2	4	2	4	4	4	2	3	3
2	4	2	3	3	2	2	4	2	3	2	5	4	3	4	2	4	2	2
2	5	2	3	3	2	2	4	2	3	2	5	4	3	4	2	4	2	2
2	5	3	2	4	4	3	4	3	4	4	5	4	4	4	2	4	2	2
1	5	2	2	4	4	4	4	5	4	4	5	4	4	4	2	3	4	2
1	5	2	2	4	2	4	4	4	4	3	5	4	4	3	2	2	4	3
2	5	2	3	4	2	1	3	4	3	3	4	2	4	4	2	3	5	4
2	5	3	0	4	4	3	3	4	3	4	3	4	4	4	4	2	2	2
2	5	2	2	2	1	1	1	1	1	1	1	1	1	1	5	5	5	5
2	5	3	1	4	2	4	4	5	5	3	5	4	4	3	2	2	4	3
2	5	3	1	2	2	2	2	4	2	2	2	2	2	2	2	4	4	4
2	5	3	2	1	1	2	4	4	1	2	4	4	3	4	4	4	4	4
2	5	3	2	4	4	4	4	4	4	4	4	4	5	4	4	2	2	3
2	2	4	1	2	2	2	3	4	3	3	3	3	2	2	1	4	3	4
1	2	4	1	2	2	2	3	4	3	3	3	3	2	2	1	4	3	4
2	5	4	2	2	2	2	3	2	4	2	3	3	4	4	2	4	4	4
1	5	2	2	1	2	2	3	4	3	3	3	3	2	2	1	4	3	4
2	5	2	2	1	2	2	3	4	3	4	3	3	4	4	4	3	3	4
1	5	2	1	2	2	1	4	4	4	4	4	4	4	4	4	4	4	4
2	5	2	2	2	2	1	2	4	2	2	2	2	2	2	2	2	4	4
2	5	2	2	1	1	1	1	2	2	2	2	2	3	2	1	4	5	5
1	4	1	2	4	1	2	3	4	4	4	3	3	2	2	2	4	4	4
1	4	1	2	4	2	3	4	4	4	4	4	4	4	4	2	3	2	3
2	4	1	1	4	1	1	2	2	2	2	2	2	4	4	2	4	5	5
2	0	3	3	4	2	2	2	4	2	2	4	4	2	4	2	4	4	4
2	4	1	2	4	4	3	4	2	4	4	4	4	4	4	4	2	2	2
2	3	4	2	3	1	1	3	3	3	3	3	3	3	3	3	5	5	5
1	2	4	2	4	4	2	4	4	4	4	4	4	4	4	4	3	4	4
1	5	2	0	2	3	3	3	3	3	3	3	4	3	3	5	3	3	3
2	3	3	3	3	1	3	3	3	3	3	3	3	3	3	3	5	3	3
2	2	4	2	2	1	2	2	1	2	2	2	2	3	2	1	4	4	4
1	3	4	2	1	1	1	2	3	2	2	3	2	3	3	1	4	4	4
1	5	3	2	4	4	2	4	2	4	4	4	3	4	4	3	2	2	2
2	5	3	2	3	1	2	3	2	3	3	3	3	3	3	2	3	3	4
1	4	3	2	2	2	2	3	2	3	3	3	3	4	3	2	4	4	4
2	3	3	2	4	4	2	3	2	3	3	4	3	4	5	4	2	2	2
1	5	2	2	4	4	2	3	2	3	3	4	3	4	5	4	2	2	2
2	5	2	2	4	4	2	3	3	3	3	3	3	4	4	4	2	2	4
1	5	2	2	2	1	1	3	3	3	3	4	3	2	2	2	3	3	4
2	4	2	2	2	2	2	3	3	2	3	3	3	2	3	2	3	3	4
2	4	2	2	2	2	2	3	2	3	3	3	3	3	3	2	4	4	4
2	4	1	2	4	4	3	4	4	4	4	4	4	4	4	4	2	2	2
1	2	1	2	4	4	3	4	3	4	4	4	4	5	4	5	3	2	2
1	3	3	2	3	2	4	3	4	3	4	3	4	4	4	3	4	4	4
1	4	4	3	3	2	4	3	2	3	4	3	2	2	2	2	2	4	4
1	4	1	3	2	2	2	3	2	4	3	4	2	4	4	2	4	3	5
1	4	4	2	2	2	2	3	2	3	3	3	3	4	2	3	3	4	4
1	5	2	3	4	2	2	2	2	2	2	2	2	2	3	2	4	4	4
2	2	4	3	4	1	1	2	2	3	2	4	2	4	2	3	3	4	4
1	1	3	2	4	1	2	4	2	3	2	3	2	4	3	4	3	4	4
2	5	2	2	2	2	2	3	2	3	4	3	2	2	2	2	2	2	4
2	2	4	3	4	1	1	3	2	3	2	4	2	4	2	4	2	4	4
2	4	3	2	4	2	6	4	4	4	4	4	3	3	3	3	3	5	4
2	5	2	3	4	1	1	2	2	3	2	4	3	4	2	2	3	4	4
2	3	3	1	4	2	4	5	5	5	2	5	5	3	4	4	5	5	5
2	4	2	3	4	2	2	3	2	4	2	4	2	4	4	2	4	4	4
1	4	3	2	4	2	4	5	4	4	2	4	0	4	4	3	5	5	5
2	3	3	3	4	2	2	3	4	3	2	3	3	3	3	3	3	4	4
1	3	3	2	1	1	1	3	1	1	1	1	1	1	4	1	4	4	5
1	4	1	3	1	1	1	1	1	1	1	3	1	1	1	1	5	5	5
2	3	2	2	1	2	3	3	4	3	4	3	4	2	3	3	4	2	2
2	5	2	2	4	2	2	4	2	3	3	3	2	3	4	4	3	3	3
1	4	4	3	1	1	1	1	1	1	1	1	1	1	1	1	5	4	5
0	3	4	3	1	1	1	1	1	4	1	0	1	2	3	1	4	1	4
2	5	2	2	1	1	2	1	2	2	1	2	3	1	2	1	4	4	5
2	5	2	2	1	2	3	3	3	2	2	2	3	4	3	4	3	3	3
0	4	2	3	1	2	2	1	2	3	2	4	2	4	3	1	4	2	2
1	5	2	3	2	2	2	4	4	3	4	3	4	3	2	2	3	4	4
1	6	3	5	5	4	4	3	4	3	3	2	3	2	2	2	2	2	2
2	3	3	2	1	1	3	2	2	1	2	2	3	2	2	1	5	4	4
2	3	3	2	3	2	4	4	4	3	4	4	3	3	3	2	4	4	4
1	4	3	2	4	4	2	4	4	4	4	4	4	4	4	4	4	4	4
2	5	2	2	2	2	4	3	3	3	3	3	3	2	2	2	4	4	4
2	3	3	2	2	1	4	5	5	4	2	3	3	1	2	1	5	4	5
1	5	2	3	1	2	1	2	1	4	2	2	3	3	1	5	5	5	5
1	5	3	3	1	2	1	2	1	4	2	2	3	3	1	5	5	5	5
2	3	3	2	3	2	3	4	3	4	4	4	4	4	3	4	4	3	3
4	4	2	3	3	2	3	4	3	4	4	4	4	4	3	4	4	3	3
2	4	3	2	3	2	3	4	3	4	4	4	4	4	2	4	4	3	3
2	5	2	3	2	2	1	1	1	2	2	2	2	2	2	2	4	3	4
2	5	2	3	4	2	3	4	3	3	4	4	4	4	4	4	2	2	2
1	5	2	2	2	2	2	2	4	3	2	3	3	2	2	2	3	3	3
1	4	2	3	4	2	3	4	3	3	4	4	4	4	4	4	2	2	2
2	4	3	2	1	4	2	2	4	3	2	3	3	2	2	2	4	3	3
1	5	2	3	3	1	2	3	2	2	1	3	3	1	3	3	4	5	4
1	3	3	2	4	1	2	3	2	2	3	3	3	2	4	2	3	5	3
2	3	3	2	3	2	4	3	4	4	4	4	4	4	3	4	3	4	3
1	3	3	2	3	2	4	3	4	4	4	4	4	3	2	3	3	4	3
1	4	2	3	3	4	2	4	3	4	3	4	4	4	3	3	4	3	3
1	5	4	3	2	1	1	2	1	2	2	3	3	3	4	1	5	5	5
1	5	2	2	2	2	2	4	2	5	3	4	4	4	3	4	4	3	4
1	4	4	2	4	2	2	4	4	3	3	3	4	2	4	2	5	4	4
1	4	3	2	3	2	2	4	4	3	3	3	4	2	4	2	5	4	4
1	2	3	3	3	1	1	3	3	3	3	3	3	3	5	4	3	4	5
2	4	3	2	4	2	1	4	3	3	3	4	1	3	2	4	4	5	5
2	5	2	3	4	2	2	4	4	3	3	3	4	2	4	2	5	4	4
1	3	3	1	4	2	1	2	4	3	2	3	2	3	3	1	5	5	5
2	4	2	2	4	2	3	3	2	3	2	3	4	3	2	4	4	4	3
2	5	2	5	0	2	2	2	4	3	4	3	3	3	3	2	4	4	4
2	5	2	2	4	2	2	3	4	4	3	4	4	3	3	2	3	3	4
2	4	3	2	1	2	4	3	3	3	3	3	3	3	3	2	3	3	3
1	4	3	2	3	2	3	3	4	3	3	3	4	3	2	3	4	3	4
2	4	3	2	2	2	4	3	3	3	3	3	3	3	3	2	3	3	3
0	5	4	2	4	1	1	3	1	1	2	3	2	3	4	2	5	5	5
1	3	3	2	4	2	1	3	3	4	3	4	4	3	3	2	4	3	4
2	3	4	3	4	2	2	3	4	3	3	3	4	2	3	3	3	4	4
1	4	2	3	3	1	2	3	2	2	2	4	2	2	3	2	4	3	5
2	5	3	2	4	2	2	2	4	4	2	4	4	4	2	2	4	4	4
2	5	2	3	3	2	2	1	2	2	2	2	2	3	2	2	3	2	2
1	4	2	2	4	2	1	4	3	3	3	4	3	3	2	2	2	4	4
2	4	4	2	2	1	2	1	2	4	3	3	3	2	3	2	4	3	5
1	4	3	2	3	2	3	3	4	3	2	3	3	2	3	3	3	4	4
2	4	3	2	4	2	4	4	4	4	2	2	4	2	4	2	2	2	4
1	4	2	2	3	2	3	0	4	2	3	3	3	3	3	3	4	3	3
2	3	4	2	2	2	4	2	4	3	2	3	3	2	2	2	4	4	4
1	4	2	2	1	2	2	4	3	3	3	4	4	3	4	3	3	4	4
1	3	4	2	4	2	1	5	5	3	4	4	4	2	4	4	4	4	4
2	3	3	2	4	2	2	4	4	4	4	4	4	4	4	4	3	4	5
2	5	2	2	2	2	2	3	3	4	4	4	3	2	2	2	4	3	5
2	5	2	2	4	2	2	4	2	3	2	4	2	3	2	4	3	2	2
1	4	2	3	2	1	3	1	4	3	1	3	3	4	4	3	3	4	4
2	4	2	3	0	1	4	3	4	5	2	5	2	3	3	3	3	5	4
2	5	2	3	3	2	2	3	3	3	3	3	3	4	2	2	3	3	3
1	5	3	2	4	2	1	3	2	3	2	4	2	3	3	5	3	2	2
1	4	3	4	4	2	4	4	4	3	3	4	3	3	2	4	3	3	3
2	4	3	3	4	2	3	3	4	3	4	3	4	4	2	3	2	4	3
2	3	3	1	5	1	4	3	4	5	2	5	2	2	4	2	1	5	4
2	3	4	1	4	2	4	4	5	5	4	5	5	3	4	0	1	5	4
1	4	4	2	4	2	2	4	4	4	2	4	4	4	4	4	4	4	4
2	5	4	2	4	2	2	4	4	4	3	4	4	4	4	3	3	3	3
2	2	4	2	3	2	2	4	4	4	4	4	4	4	3	3	4	4	4
1	5	3	2	4	2	4	4	5	4	4	5	4	5	5	5	3	5	4
2	5	2	2	4	2	4	4	5	4	4	5	4	5	5	5	3	5	4
1	5	3	3	4	2	2	3	4	3	3	3	3	4	4	3	3	3	4
1	4	1	2	1	2	2	3	3	3	4	4	4	2	5	1	5	4	4
1	5	2	4	1	2	2	3	3	3	3	4	4	2	5	1	5	4	4
2	3	3	2	4	2	2	3	4	3	3	3	4	3	3	2	4	4	4
1	3	4	3	2	2	2	3	3	4	3	4	3	3	3	3	3	3	4
2	4	2	3	4	2	3	3	4	3	4	4	3	3	4	2	4	2	3
1	3	4	3	4	4	2	4	4	4	4	4	4	4	4	4	4	4	4
2	5	1	2	4	2	2	2	3	3	3	3	3	3	3	2	3	3	3
2	3	3	2	4	2	2	2	4	3	3	3	3	3	2	2	4	3	4
2	5	2	2	4	1	2	3	1	3	3	2	2	1	1	1	4	4	4
1	4	2	2	4	1	2	3	1	3	1	3	1	2	3	3	4	4	5
1	5	2	2	3	2	3	3	3	3	3	3	3	3	3	3	3	3	4
1	5	2	2	3	2	3	3	3	3	3	3	3	3	3	3	3	3	2
2	3	3	2	3	4	3	3	3	3	3	3	3	3	3	3	3	3	3
2	5	2	2	3	2	1	3	3	3	3	3	3	3	3	2	4	3	3
1	5	2	3	4	4	4	4	4	4	4	4	4	4	4	4	2	2	3
2	2	3	2	2	2	2	2	3	3	2	3	3	2	2	3	2	4	4
1	5	2	2	2	2	2	3	2	3	3	3	3	4	3	2	3	3	4
2	5	3	3	1	1	1	2	2	1	1	1	1	1	1	1	5	4	5
2	4	2	2	2	2	2	3	3	3	2	2	2	3	3	2	4	4	4
2	3	3	3	4	2	2	2	2	2	2	2	2	3	4	4	5	4	4
2	5	2	3	2	1	1	3	2	2	2	2	2	3	2	1	3	4	4
2	5	2	4	1	1	1	3	2	2	2	3	2	3	2	1	4	4	4
1	5	2	3	4	2	2	4	4	4	3	4	4	4	4	3	3	3	3
1	4	3	3	4	2	3	3	4	2	4	4	4	4	4	4	3	2	2
2	5	0	2	3	1	1	3	4	2	2	2	3	3	4	2	5	5	5
2	4	2	3	4	2	3	2	2	2	2	2	2	4	4	4	4	4	4
2	4	3	6	3	2	2	2	2	2	2	2	2	2	2	2	4	3	3
2	5	2	3	4	2	1	2	4	3	3	3	2	5	5	1	4	5	5
2	5	2	2	4	2	3	3	4	4	4	4	4	3	2	2	3	3	4
1	4	3	3	2	2	2	3	4	3	2	3	2	2	3	2	3	3	4
2	5	2	2	3	2	2	3	4	3	3	3	3	4	3	2	3	3	4
2	5	2	3	1	1	1	1	1	2	2	2	2	1	1	1	5	5	5
2	5	2	2	1	2	2	3	3	4	4	4	3	2	3	2	3	4	4
2	5	2	2	4	2	2	3	2	4	4	3	4	4	2	4	3	3	3
2	5	2	3	4	2	2	3	2	3	4	3	3	2	4	2	3	3	4
2	5	2	3	2	2	2	3	2	3	2	3	2	2	2	2	4	3	4
2	5	2	3	4	1	2	2	4	2	2	2	2	2	3	2	5	4	5
2	5	2	2	1	1	2	2	4	2	2	2	2	2	3	2	5	4	5
2	5	2	2	4	2	2	2	3	4	3	4	4	3	4	2	4	4	4
2	5	2	2	2	2	4	4	2	4	2	4	2	2	2	2	4	4	4
2	4	3	2	4	2	2	3	4	4	4	3	4	3	4	3	4	3	4
2	3	4	2	2	2	2	3	4	3	4	3	3	2	3	2	4	3	4
2	5	2	2	4	4	4	4	4	3	4	3	3	4	4	3	2	3	3
2	5	3	4	4	2	2	3	4	3	4	3	3	3	4	4	3	4	4
2	1	2	2	4	1	1	1	4	4	4	4	4	2	2	2	5	5	5
2	4	3	3	2	1	1	3	3	2	4	3	3	1	2	2	5	5	5
2	5	2	2	4	2	2	3	3	3	4	4	3	3	3	2	4	4	4
1	5	2	1	3	4	1	3	3	3	4	3	3	4	4	4	3	2	3
2	4	2	4	3	4	3	3	3	3	4	3	3	4	4	4	3	3	4
2	5	2	4	1	1	1	1	5	3	1	5	1	1	1	1	4	4	5
2	5	3	2	5	1	2	3	4	3	3	3	3	1	1	1	3	5	5
2	3	3	2	2	1	1	2	3	1	3	1	3	3	3	2	3	5	5
2	5	2	4	3	2	3	3	4	2	3	2	3	3	3	2	4	4	4
2	5	2	3	2	1	1	1	1	1	1	1	1	3	1	2	5	5	5
2	5	2	2	4	1	1	2	2	2	2	2	2	2	2	2	5	5	5
2	5	3	4	1	2	3	3	3	2	2	2	3	4	2	2	4	4	4
2	5	2	4	1	1	1	1	1	1	1	1	1	1	1	2	5	5	5
2	5	2	2	2	2	2	3	2	3	3	3	2	3	3	2	5	5	5
2	5	2	4	3	1	4	1	1	1	1	1	1	3	3	2	4	4	4
2	5	2	3	4	2	3	4	4	3	3	4	3	4	4	3	3	3	3
2	5	2	3	3	2	2	3	3	3	3	3	3	3	3	2	4	3	4
2	5	3	2	4	2	2	2	4	3	2	3	3	4	4	2	3	4	3
2	5	3	4	2	1	2	1	1	1	1	1	1	4	5	2	5	4	4
2	5	2	2	3	2	2	3	4	4	2	4	4	3	2	2	3	3	4
2	5	2	2	2	2	1	3	5	3	3	3	3	2	4	3	4	4	4
1	5	2	2	1	1	1	1	1	1	1	1	1	1	1	1	5	5	5
2	5	2	3	4	2	3	3	3	4	4	4	4	4	4	4	2	4	3
2	5	2	3	5	5	4	4	5	5	4	5	5	5	5	5	1	1	1
2	5	3	3	1	1	1	3	5	3	2	3	2	3	2	2	5	5	5
1	5	3	3	1	1	2	2	4	2	2	2	4	1	1	1	4	4	4
1	5	2	4	1	2	2	2	4	2	2	2	4	2	2	2	4	4	4
2	5	2	3	3	3	4	3	3	3	3	3	3	3	3	3	4	3	4
1	4	3	2	4	4	2	4	4	3	4	3	3	4	4	4	3	4	4
1	5	3	5	4	4	2	4	4	4	4	2	4	4	4	4	2	4	4
2	5	2	3	4	1	2	3	3	3	3	3	3	3	3	1	3	4	4
2	5	2	2	3	1	1	4	2	3	3	3	3	2	3	4	3	3	4
2	5	2	2	2	1	3	3	1	3	4	4	3	4	4	4	3	2	1
2	5	2	5	2	2	2	3	3	4	4	3	4	2	2	3	3	4	4
2	5	3	4	2	2	1	4	3	4	4	3	3	2	4	1	3	2	4
2	5	2	3	3	2	4	3	3	3	3	3	3	3	2	3	3	4	4
2	5	3	3	3	1	2	2	4	3	2	3	2	2	1	1	4	4	4
2	5	2	4	2	3	2	3	3	3	3	3	3	2	2	2	3	2	2
1	5	2	4	2	2	2	3	3	3	3	3	3	2	2	2	2	2	2
1	6	2	3	4	1	2	2	1	2	2	2	2	4	4	2	3	2	2
2	5	3	3	2	1	1	1	1	1	3	2	2	1	1	1	5	4	4
	5		4	2	1	2	1	1	1	1	1	1	2	1	1	4	4	4
1	5	3	3	4	1	1	3	2	3	2	3	2	2	2	2	3	3	3
2	5	2	5	4	2	1	3	2	3	2	3	2	2	2	2	3	3	3
1	6	2	3	4	1	1	1	2	1	1	1	1	3	4	1	2	5	5
2	6	2	4	4	2	2	3	2	3	3	3	3	2	2	2	3	2	2
2	6	2	2	2	1	1	1	1	1	1	1	1	1	1	1	5	5	5
1	5	2	3	4	2	1	4	2	4	3	4	3	4	4	3	3	2	3
2	5	2	4	4	1	1	2	2	2	2	2	3	2	2	2	3	3	3
2	5	2	3	4	2	2	1	1	3	2	2	2	1	1	1	3	1	2
1	5	2	2	4	2	2	3	1	3	1	3	3	2	2	2	3	4	3
1	5	2	4	4	1	2	3	1	2	3	2	3	1	2	3	3	4	3
1	5	2	3	4	1	2	2	2	3	2	3	2	4	4	4	2	2	4
1	5	2	3	4	2	4	2	2	2	2	2	2	3	2	2	2	3	3
2	5	2	2	4	2	2	2	4	2	2	2	2	2	2	2	2	2	4
1	5	2	3	3	2	2	2	2	2	2	2	2	2	2	2	4	4	4
2	5	2	4	4	2	1	2	2	2	2	2	2	1	1	1	4	5	5
2	5	2	3	5	2	1	2	2	3	3	2	2	2	2	2	2	2	2
1	5	2	4	4	2	1	2	2	2	2	2	2	2	2	2	2	5	5
1	5	2	5	4	2	2	2	2	2	2	2	2	2	2	2	3	1	4
1	5	2	3	5	2	5	3	2	2	1	2	3	5	2	5	5	4	3
1	5	2	5	3	1	2	2	2	1	1	1	1	2	2	2	4	4	4
2	5	2	2	2	2	2	4	2	3	2	2	2	2	2	2	4	2	2
1	5	2	4	4	2	2	2	2	2	2	2	2	1	1	4	4	4	4
1	5	2	4	4	2	4	2	2	2	2	2	2	2	2	2	4	2	2
2	4	2	3	5	2	1	2	2	2	2	2	2	3	5	4	2	5	4
2	5	2	2	4	2	3	4	4	3	3	4	3	1	3	2	4	3	3
2	5	2	2	2	2	1	1	4	1	2	3	2	2	2	2	5	5	4
2	5	2	4	1	1	2	2	1	2	1	2	2	4	2	1	4	4	4
2	5	3	3	2	1	1	3	2	3	2	3	2	2	2	1	5	4	4
2	5	2	1	1	1	1	1	1	1	1	1	1	1	1	1	5	5	5
				3	2	2							3	3	3
2	5	2	4	3	1	3	4	3	3	3	3	3	3	3	3	3	4	4
1	5	2	3	4	4	2	4	4	4	4	4	4	4	4	4	2	2	4
2	5	3	4	5	2	2	3	4	4	3	4	3	3	3	2	3	4	4
1	5	2	3	3	1	2	2	4	2	3	3	3	1	1	1	4	3	3
1	3	3	3	3	2	2	3	4	3	4	3	4	4	2	2	4	3	3
2	5	2	3	2	1	2	4	2	4	4	2	1	5	4	2	3	4	4
1	4	3	5	2	1	1	5	3	5	5	5	5	1	1	1	5	5	5
2	5	2	2	2	2	2	1	1	1	1	1	1	2	2	1	5	4	4
1	5	2	3	2	2	4	2	1	3	1	3	3	1	5	2	4	3	4
2	4	3	4	3	3	2	3	4	2	3	3	2	5	4	2	4	4	4
2	3	2	3	2	1	2	3	2	3	2	3	2	3	3	2	4	3	4
2	3	3	4	2	3	3	3	3	3	3	3	3	3	2	2	3	3	4
2	5	2	5	2	1	2	4	4	4	4	4	4	2	4	2	4	4	4
1	4	2	3	4	3	3	4	4	2	2	3	3	4	4	3	3	3	3
2	5	2	3	3	2	1	3	3	3	3	3	3	1	3	1	5	4	5
2	5	2	4	4	1	3	2	3	2	2	3	2	3	3	4	4	3	4
2	5	2	2	4	1	3	3	5	5	3	3	3	4	4	1	4	3	3
2	5	2	3	1	1	1	5	5	1	1	1	5	1	5	1	5	5	5
1	4	3	2	3	2	2	2	4	3	2	2	3	3	3	3	3	3	4
2	5	2	4	3	1	2	3	3	3	3	3	3	1	2	1	4	4	4
2	5	3	5	2	2	2	3	2	4	4	4	4	4	2	2	4	4	4
2	4	3	2	2	2	2	3	2	2	3	3	3	2	2	2	4	4	4
2	4	2	4	3	2	2	2	4	3	3	3	3	3	2	2	2	3	3
2	5	3	3	1	2	2	2	2	2	2	2	2	2	3	2	4	4	4
2	6	2	3	1	1	1	1	1	1	1	1	1	1	1	1	5	5	5
1	5	2	3	4	4	3	4	5	4	4	4	5	4	2	2	4	3	3
1	5	2	3	2	1	3	4	4	4	3	4	3	3	3	2	5	4	5
1	5	2	5	1	1	1	1	1	1	1	1	1	1	1	1	5	5	5
1	5	3	3	1	1	1	2	4	1	2	3	2	3	1	1	5	5	5
1	5	3	3	2	1	1	4	4	4	3	4	3	1	3	1	5	5	5
1	5	3	5	4	2	2	3	4	4	4	4	4	1	2	1	2	2	2
2	5	2	4	4	2	1	2	1	3	1	2	2	2	2	1	4	2	5
1	5	3	3	4	1	3	4	5	4	4	4	5	4	2	2	4	3	3
1	5	2	5	4	2	4	2	2	2	2	2	2	2	2	2	2	1	3
2	6	2	4	1	1	1	2	1	1	1	1	1	5	5	1	5	5	5
1	5	2	4	4	2	2	2	2	2	2	2	2	4	5	2	4	4	2
1	5	2	3	4	2	2	2	3	2	2	2	2	2	2	2	4	2	2
1	5	3	3	3	2	2	3	3	3	4	3	4	5	5	2	3	3	3
1	5	2	5	4	2	2	3	2	2	3	2	3	2	2	2	3	3	3
2	5	2	3	4	2	2	3	2	2	2	2	2	4	3	2	4	2	2
1	5	2	4	3	2	1	2	2	3	2	4	2	3	2	2	4	3	3
2	5	3	2	2	1	1	2	4	1	2	3	2	3	1	1	5	5	5
2	5	3	3	3	2	1	4	3	3	3	4	4	5	3	2	5	3	3
2	3	3	2	2	1	1	2	4	1	2	3	2	3	1	1	5	5	5
1	6	2	3	5	1	2	2	2	2	2	2	2	4	2	2	4	5	5
2	5	2	6	5	4	4	3	4	4	4	4	4	4	4	4	3	3	3
1	5	2	6	4	3	3	3	4	4	4	4	4	4	3	3	2	1	2
1	5	2	6	5	4	4	4	4	4	3	4	4	4	4	4	2	2	2
2	5	2	2	4	4	4	4	2	4	4	4	4	5	3	3	2	4	4
1	5	2	6	4	4	4	2	2	4	2	4	3	3	2	4	2	4	3
1	5	2	6	4	4	2	3	2	4	2	4	4	5	5	4	3	2	2
2	5	2	6	4	3	3	4	4	4	4	4	4	2	3	4	3	3	3
1	5	2	6	4	2	2	2	4	2	2	4	2	2	2	2	3	2	4
2	6	2	6	4	4	4	3	2	4	4	4	4	4	4	4	2	4	3
2	5	3	6	4	4	4	4	2	4	3	4	4	4	4	4	2	3	2
1	5	3	6	4	4	4	4	2	4	4	5	4	4	5	4	2	2	2
1	5	2	5	5	5	2	5	4	5	5	5	5	5	5	4	1	1	1
1	6	2	6	5	5	5	4	4	4	4	4	4	5	5	5	2	1	1
2	6	2	6	5	4	5	3	5	4	3	5	3	3	4	5	1	1	4
1	5	2	6	4	4	4	3	2	4	4	4	3	4	4	4	2	4	2
1	5	2	2	5	2	5	2	4	2	2	4	2	5	5	4	1	5	1
1	5	2	5	4	4	4	4	4	4	4	4	4	0	5	5	2	2	2
1	5	3	6	4	3	3	3	3	4	3	4	3	4	4	3	3	4	4
2	5	3	4	4	4	2	2	3	3	0	4	3	2	2	2	4	4	4
1	5	2	6	5	5	4	3	2	5	3	5	4	4	5	4	2	4	2
1	5	3	5	4	4	4	4	4	4	3	4	4	4	4	2	2	2	2
1	5	3	6	4	4	4	3	3	4	3	4	3	4	3	4	2	2	2
1	0	2	6	4	3	4	3	2	4	2	4	2	4	4	3	2	2	2
1	5	2	6	4	3	4	3	2	4	2	4	2	4	4	3	2	2	2
1	5	2	6	5	4	4	3	2	2	2	2	3	4	4	4	2	2	2
2	5	3	6	4	4	4	4	4	4	4	4	4	3	4	3	2	2	2
1	6	2	6	4	4	4	4	4	4	4	4	4	3	4	3	2	2	2
1	5	2	1	2	4	3	3	2	3	1	4	2	3	2	2	2	4	4
1	5	3	1	4	4	3	4	4	4	4	4	4	3	4	4	3	2	2
2	5	2	6	5	5	4	5	2	4	4	4	3	5	5	5	3	4	2
1	5	2	6	4	4	4	4	3	4	3	4	3	4	4	4	2	2	2
1	5	2	6	4	4	4	3	2	4	3	4	4	4	4	4	2	2	2
1	5	2	6	4	4	4	4	4	4	3	4	3	4	4	4	2	2	2
2	5	2	0	4	4	3	4	2	4	3	4	3	4	4	4	3	4	2
1	5	2	6	5	3	4	3	4	4	4	4	4	4	3	2	2	4	2
1	5	2	6	4	4	4	3	4	4	4	4	4	4	2	4	2	2	4
1	5	2	6	4	4	2	4	4	3	3	4	4	2	2	4	4	4	4
1	5	2	5	4	2	4	3	4	4	3	4	4	2	3	3	2	5	4
1	5	2	6	5	4	4	3	4	4	4	4	4	5	5	4	2	2	2
1	5	2	4	5	2	4	4	5	5	5	5	5	3	2	1	4	2	2
1	5	2	6	4	3	4	4	4	4	4	4	3	4	4	3	3	2	4
1	5	2	6	4	3	4	4	4	4	4	4	3	4	4	3	3	2	4
1	5	2	6	4	3	4	4	4	4	4	4	3	4	4	3	3	2	4
0	5	2	6	5	2	4	4	3	3	4	4	3	5	5	4	5	4	4
1	5	2	6	0	4	4	3	4	4	3	4	3	3	4	3	3	4	3
1	5	2	6	4	4	4	4	4	4	2	4	4	4	4	4	2	2	2
1	5	2	6	5	3	3	3	1	4	3	4	3	4	3	1	2	3	4
1	5	2	0	4	1	4	2	2	2	2	3	2	2	3	2	4	4	4
1	5	2	3	1	5	3	5	5	5	5	5	5	4	5	5	2	2	2
1	5	2	5	4	5	3	4	2	5	2	5	4	5	4	3	2	2	3
1	5	2	2	4	1	2	4	3	3	1	3	4	2	3	1	4	4	3
1	5	2	6	1	1	1	4	5	3	3	4	3	2	2	3	4	4	4
1	5	2	5	4	4	3	4	4	4	3	4	4	4	4	4	4	4	3
1	5	2	6	5	4	3	4	4	4	4	4	4	4	4	4	4	4	4
1	5	2	5	4	4	5	2	4	4	2	4	4	4	4	4	2	2	4
1	5	2	5	4	4	3	3	3	4	3	4	3	3	4	4	3	3	3
1	5	2	6	4	4	4	4	4	4	4	4	4	4	4	4	2	2	2
2	5	2	6	5	5	4	3	4	4	2	4	2	5	5	5	2	2	2
1	5	2	5	4	4	4	2	3	3	2	3	3	4	4	4	3	2	2
2	5	2	5	4	3	2	3	4	3	3	4	4	4	3	4	3	3	4
2	5	2	6	4	4	4	2	4	4	2	3	3	5	5	5	3	4	0
2	6	2	6	5	4	4	3	4	4	4	4	3	5	5	4	2	2	3
1	5	2	0	5	4	4	3	4	4	3	4	3	4	4	4	3	3	3
1	5	2	5	4	4	4	2	3	2	2	2	3	4	3	4	3	3	3
1	5	2	6	4	3	2	4	4	3	3	3	3	4	4	4	4	4	4
2	5	2	6	4	4	2	4	3	4	3	4	3	4	2	4	2	2	3
2	5	2	6	4	4	2	4	3	4	3	4	3	4	2	4	2	2	3
2	5	2	6	4	5	4	5	5	5	5	5	5	5	5	5	1	2	2
2	5	2	6	5	4	4	4	4	5	2	4	4	5	4	4	2	4	2
1	6	2	6	4	5	4	4	4	5	3	5	3	4	5	4	1	2	2
2	5	2	6	3	3	4	3	1	3	2	3	2	4	3	4	3	3	5
1	5	2	2	4	4	5	1	4	4	1	4	4	5	5	4	2	1	1
1	6	2	6	5	5	5	5	5	5	5	5	5	5	5	5	1	1	1
2	6	2	6	5	4	4	3	2	3	3	3	4	4	4	4	2	2	3
1	5	2	6	5	5	4	2	5	5	5	5	5	5	5	5	3	2	3
1	5	2	6	4	4	4	3	3	3	2	2	2	4	4	4	4	4	4
1	5	2	6	5	5	4	2	4	4	2	2	2	5	5	5	1	4	2
1	5	2	6	4	4	5	3	4	5	4	0	3	5	5	5	1	1	2
1	5	2	6	5	4	5	3	4	4	4	4	4	5	5	4	2	1	1
1	5	2	5	4	4	4	3	2	3	2	3	3	4	4	4	3	3	3
1	5	2	2	5	4	4	4	3	4	4	4	3	5	4	4	2	4	2
2	5	2	6	3	4	4	4	2	4	2	5	4	3	2	4	2	1	4
1	5	2	6	5	5	5	2	2	2	2	3	2	4	5	4	1	5	2
1	5	3	6	4	4	4	3	4	3	3	3	3	4	4	4	3	2	3
1	5	2	3	4	4	4	4	4	4	4	4	4	4	4	4	2	5	2
2	5	3	2	4	4	4	2	2	2	2	4	4	4	4	4	5	1	4
2	5	3	2	5	4	4	2	2	2	2	5	4	4	4	4	4	1	4
1	3	2	1	4	1	1	2	3	4	2	4	3	5	5	5	4	3	4
1	3	2	1	5	2	3	2	3	1	2	4	4	4	4	4	4	5	5
1	4	2	1	4	4	4	4	2	2	2	4	4	5	5	5	4	2	5
1	3	2	2	4	4	2	5	2	4	2	4	4	3	4	3	4	2	4
1	5	3	1	4	4	4	2	3	4	3	4	3	5	5	5	5	3	4
2	5	3	1	4	4	4	2	2	4	2	4	2	4	4	4	4	2	4
1	2	2	2	5	2	3	2	1	2	5	2	1	5	5	3	4	3	5
1	2	2	2	5	3	4	4	3	2	2	3	3	5	2	5	4	1	5
1	3	2	2	5	4	3	4	4	4	4	4	4	3	3	3	5	3	2
1	4	2	1	5	4	4	1	3	4	1	4	4	5	5	5	5	1	5
1	2	2	2	5	3	3	3	3	3	3	3	3	3	3	3	3	3	3
1	2	2	2	5	5	5	1	1	5	1	5	5	5	5	5	5	1	5
1	2	2	2	5	2	4	2	4	2	2	4	2	4	4	4	4	2	2
1	2	2	2	4	4	2	2	3	4	3	3	3	4	4	4	4	2	4
1	6	3	1	4	4	2	4	3	2	3	4	3	3	3	4	4	3	4
1	2	2	1	4	4	2	2	2	2	2	4	4	4	4	4	4	3	4
1	3	2	1	4	3	4	5	3	2	3	4	3	2	4	4	2	2	4
1	3	2	2	4	3	4	2	3	2	2	3	4	3	4	4	4	3	4
1	3	2	2	4	2	2	1	3	2	3	2	3	5	5	5	4	2	4
1	2	2	1	4	4	3	2	3	3	2	4	3	5	5	5	5	3	4
1	3	2	1	4	3	4	4	3	2	2	3	4	4	4	4	4	4	4
1	3	2	1	4	3	2	4	3	3	2	4	4	3	4	2	4	4	4
2	4	2	1	4	3	1	5	3	2	3	3	3	4	4	4	3	2	4
1	4	2	1	4	3	2	2	4	2	4	3	4	4	5	4	5	4	4
1	5	3	1	4	5	5	2	2	2	2	3	2	4	4	4	4	1	4
2	2	2	2	5	3	2	4	3	2	2	3	4	3	4	4	4	3	3
1	5	2	2	4	3	2	3	2	2	2	3	4	4	5	4	4	3	3
2	2	2	2	5	4	3	4	4	4	3	4	4	5	2	5	1	2	4
2	2	2	1	4	3	2	5	3	3	2	3	4	4	4	4	3	4	3
1	3	3	1	5	4	2	4	3	4	4	4	3	4	4	4	4	4	3
